# Supplementary material for: Ratiometric Colorimetric Detection of Nitrite Realized by Stringing Nanozyme Catalysis and Diazotization Together
Source: Biosensors (Basel). 2021 Aug 18;11(8):280. doi: 10.3390/bios11080280 (PMC8394333; doi:10.3390/bios11080280)
Supplement: Supplementary file 1 [file biosensors-11-00280-s001.zip]

Archive with 1 entries (1 files):
- biosensors-1327207-supplementary.pdf
